# Supplementary material for: Identifying Factors That Might Affect Outcomes of Exercise-Based Therapies in Long-COVID
Source: Diseases. 2024 Nov 15;12(11):293. doi: 10.3390/diseases12110293 (PMC11593325; doi:10.3390/diseases12110293)
Supplement: Supplementary file 1 [file diseases-12-00293-s001.zip]

Archive with 1 entries (1 files):
- diseases-3213760-supplementary.pdf
